# Supplementary material for: Histological and Immunohistochemical Characterization of Osteoimmunological Processes in Scaffold-Guided Bone Regeneration in an Ovine Large Segmental Defect Model
Source: Biomedicines. 2023 Oct 13;11(10):2781. doi: 10.3390/biomedicines11102781 (PMC10604530; doi:10.3390/biomedicines11102781)
Supplement: Supplementary file 1 [file biomedicines-11-02781-s001.zip]

Archive with 1 entries (1 files):
- biomedicines-2596602-supplementary.pdf
